# Supplementary material for: The Impact of Controlled Fermentation Temperature on Chemical Composition and Sensory Properties of Cacao
Source: Foods. 2025 Apr 22;14(9):1441. doi: 10.3390/foods14091441 (PMC12071279; doi:10.3390/foods14091441)
Supplement: Supplementary file 1 [file foods-14-01441-s001.zip]

Archive with 1 entries (1 files):
- foods-3538972-supplementary.pdf
